# Supplementary material for: Trajectory patterns for continuous metabolic syndrome score in childhood and the cardiovascular risk in adolescence
Source: Sci Rep. 2021 Nov 19;11:22564. doi: 10.1038/s41598-021-01566-y (PMC8604916; doi:10.1038/s41598-021-01566-y)
Supplement: Supplementary file 1 — Supplementary Tables. [file 41598_2021_1566_MOESM1_ESM.xlsx]

## Sheet: Supplementary Table Ⅰ
		Those lost to follow up		Study subjects		p
		(n=629)		(n=204)
sex	Boys	321 (51.03%)		96 (47.06%)		0.32
	Girls	308 (48.97%)		108 (52.94%)
Low birth weight	2500g>=	115 (19.23%)		22 (11.06%)		0.01
	2500g<	483 (80.77%)		177 (88.94%)
preterm	37 weeks>=	125 (21.44%)		28 (14.14%)		0.03
	37 weeks<	458 (78.56%)		170 (85.86%)
maternal age at birth		471	31.37±3.53	176	32.34±3.61	0.12
maternal weight change at birth		371	13.38±4.33	141	13.08±4.23	0.59
maternal BMI at birth		456	26.71±10.71	175	26.54±3.24	0.22
Parental education level
Mother
Graduated from high school		142 (23.87%)		49 (24.02%)		0.96
Some college or higher		453 (76.13%)		155 (75.98%)
Father
Graduated from high school		105 (17.65%)		28 (13.73%)		0.19
Some college or higher		490 (82.35%)		176 6.27%)
Supplementary Table I. Compares the characteristics at birth between the study participants and those who were lost to follow-up.

## Sheet: Supplementary Table Ⅱ
	cMetS trajectory group
	low-trajectory group		middle-trajectory group		high-trajectory group
	(n= 47, 23.0% )		(n= 129, 63.3% )		(n= 28, 13.7% )		p
Age, years	13.19±0.53		13.18±0.44		13.21±0.57		0.93
Sex
Boys	23 (48.94%)		60 (46.51%)		13 (46.43%)		0.96
Girls	24 (51.06%)		69 (53.49%)		15 (53.57%)
Monthly household income, KRW
<3 million KRW	4 (8.7%)		8 (6.3%)		-		0.22
3-<5 million KRW	9 (19.57%)		39 (30.71%)		11 (42.31%)
≥ 5 million KRW	33 (71.74%)		80 (62.99%)		15 (57.69%)
Parental education level
Mother
Graduated from high school	13 (28.89%)		16 (12.80%)		9 (33.33%)		0.01
Some college or higher	32 (71.11%)		109 (87.20%)		18 (66.67%)
Father
Graduated from high school	8 (17.78%)		13 (10.18%)		5 (18.52%)		0.27
Some college or higher	37 (82.22%)		116 (89.92%)		22 (81.48%)
Parental diseases history
CVD	4 (8.51%)		11 (8.59%)		2 (7.14%)		0.97
DYS	15 (31.91%)		45 (34.88%)		7 (25.00)		0.59
HTN	9 (19.15%)		29 (23.02%)		6 (21.43%)		0.86
DM	5 (10.64%)		24 (18.75%)		6 (21.43%)		0.37
Weekly vigorous-intensity physical activity
never	6 (13.64%)		26 (20.16%)		5 (17.86%)		0.69
1–2 times/week	19 (43.18%)		49 (37.98%)		11 (39.29%)
3–4 times/week	16 (36.36%)		42 (23.56%)		7 (25.00%)
≥5 times/week	3 (6.82%)		12 (9.30%)		5 (17.86%)
Secondhand smoking
Yes	5 (10.64%)		11 (8.66%)		1 (3.70%)		0.58
CVD riskfactor
hs-CRP (mg/dL)	45	0.11 (0.11,0.22)	123	0.11 (0.11,0.33)	27	0.40 (0.11,0.85)	0.04
CIMT-R (mm)	47	0.44±0.07	129	0.45±0.06	28	0.46±0.07	0.23
CIMT-L (mm)	47	0.44±0.06	129	0.45±0.07	28	0.46±0.07	0.61
CIMT-M (mm)	47	0.44±0.05	129	0.45±0.06	28	0.46±0.05	0.29
Supplementary Table Ⅱ. Basic Characteristics by cMetS trajectory group. cMetS, continuous metabolic syndrome score; CIMT-L, left carotid intima-media thickness; CIMT-R, right carotid intima-media thickness; CIMT-M, mean carotid intima-media thickness; CVD, cardiovascular diease; HTN, hypertension; DM, diabetes mellitus. KRW, Korean Won.

## Sheet: Supplementary Table Ⅲ
	cMetS trajectory group
	Boys							Girls
	low-trajectory group		middle-trajectory group		high-trajectory group			low-trajectory group		middle-trajectory group		high-trajectory group
	(n= 23, 23.0% )		(n= 60, 63.3% )		(n= 13, 13.7% )		p	(n= 24, 22.2% )		(n= 69, 63.9% )		(n= 15, 13.9% )		p
Age, years	13.17±0.49		13.20±0.48		13.08±0.28		0.68	13.20±0.60		13.16±0.41		13.33±0.72		0.48
Monthly household income, KRW
<3 million KRW	1 (4.35%)		5 (8.47%)		-		0.29	3 (13.04%)		3 (4.41%)		-		0.41
3-<5 million KRW	4 (17.39%)		19 (32.20%)		6 (46.15%)			5 (21.74%)		20 (29.41%)		5 (38.46%)
≥ 5 million KRW	18 (78.26%)		35 (59.32%)		7 (53.85%)			15 (65.22%)		45 (66.18%)		8 (61.54%)
Parental education level
Mother
Graduated from high school	5 (22.73%)		8 (13.79%)		4 (30.77%)		0.3	8 (34.8%)		8(11.94%)		5 (35.71%)		0.02
Some college or higher	17 (77.27%)		50 (86.21%)		9 (69.23%)			15 (65.22%)		59 (88.06%)		9 (64.29%)
Father
Graduated from high school	2 (8.70%)		7 (11.67%)		2 (16.67%)		0.78	6 (27.27%)		6 (8.70%)		3 (20.00%)		0.07
Some college or higher	21 (91.30%)		53 (88.33%)		10 (83.33%)			16 (72.73%)		63 (91.30%)		12 (80.00%)
Parental diseases history
CVD	1 (4.35%)		5 (8.33%)		1 (7.69%)		0.82	3 (12.50%)		6 (8.82%)		1 (6.67%)		0.81
DYS	8 (34.78%)		22 (36.67%)		4 (30.77%)		0.92	7 (29.17%)		23 (33.33%)		3 (20.00%)		0.59
HTN	3 (13.04%)		13 (22.03%)		3 (23.08%)		0.63	6 (25.00%)		16 (23.88%)		3 (20.00%)		0.93
DM	2 (8.70%)		12 (20.0%)		2 (15.38%)		0.46	3 (2.50%)		12 (17.65%)		4 (26.67%)		0.53
Weekly vigorous-intensity physical activity
never	4 (17.39%)		7 (11.67%)		1 (7.69%)		0.71	10 (47.62%)		17 (24.64%)		1 (6.67%)		0.08
1–2 times/week	10 (43.48%)		20 (33.33%)		3 (23.08%)			-		4 (5.80%)		2 (13.33%)
3–4 times/week	6 (26.09%)		25 (41.67%)		6 (46.15%)			2 (9.52%)		19 (27.54%)		4 (26.67%)
≥5 times/week	3 (13.04%)		8 (13.33%)		3 (23.03%)			6 (42.86%)		29 (42.03%)		8 (53.33%)
Secondhand smoking
Yes	3 (13.04%)		2 (3.39%)		-		0.14	2 (8.33%)		9 (13.24%)		1 (7.14%)		0.7
CVD riskfactor
hs-CRP (mg/dL)	22	0.11 (0.11,0.17)	58	0.20 (0.11,0.43)	13	0.41 (0.28,0.91)	0.01	23	0.11 (0.11,0.37)	65	0.11 (0.11,0.19)	14	0.31 (0.11,0.72)	0.63
CIMT-R (mm)	23	0.45±0.06	60	0.46±0.07	13	0.46±0.08	0.89	24	0.43±0.05	69	0.45±0.07	15	0.45±0.06	0.49
CIMT-L (mm)	23	0.45±0.08	60	0.46±0.05	13	0.46±0.08	0.95	24	0.42±0.04	69	0.45±0.07	15	0.46±0.06	0.11
CIMT-M (mm)	23	0.45±0.06	60	0.46±0.05	13	0.46±0.07	0.9	24	0.43±0.04	69	0.45±0.06	15	0.45±0.04	0.17
Supplementary Table Ⅲ. Basic characteristics of each cMetS trajectory group by gender. cMetS, continuous metabolic syndrome score; CIMT-L, left carotid intima-media thickness; CIMT-R, right carotid intima-media thickness; CIMT-M, mean carotid intima-media thickness; CVD, cardiovascular diease; HTN, hypertension; DM, diabetes mellitus. KRW, Korean Won.
